# Supplementary material for: Endoplasmic Reticulum Stress Contributed to Dipyridamole-Induced Impaired Autophagic Flux and Glioma Apoptosis
Source: Int J Mol Sci. 2022 Jan 6;23(2):579. doi: 10.3390/ijms23020579 (PMC8775759; doi:10.3390/ijms23020579)
Supplement: Supplementary file 1 [file ijms-23-00579-s001.zip]

Archive with 1 entries (1 files):
- ijms-1525059-supplementary.pdf
